# Supplementary material for: Association between Proton Pump Inhibitor Use and Risk of Incident Chronic Kidney Disease: Systematic Review and Meta-Analysis
Source: Biomedicines. 2024 Jun 25;12(7):1414. doi: 10.3390/biomedicines12071414 (PMC11274577; doi:10.3390/biomedicines12071414)
Supplement: Supplementary file 1 [file biomedicines-12-01414-s001.zip]

Archive with 1 entries (1 files):
- biomedicines-3023998-supplementary.pdf
